# Supplementary material for: Genetic Mechanisms of Antimicrobial Non-Susceptibility to Novel Fluoroquinolone Delafloxacin Among Bulgarian Clinical Isolates of Streptococcus agalactiae
Source: Curr Issues Mol Biol. 2025 Jun 11;47(6):446. doi: 10.3390/cimb47060446 (PMC12191815; doi:10.3390/cimb47060446)
Supplement: Supplementary file 1 [file cimb-47-00446-s001.zip]

Archive with 1 entries (1 files):
- cimb-3640375-supplementary.pdf
